# Supplementary material for: Growth hormone-releasing hormone disruption extends lifespan and regulates response to caloric restriction in mice
Source: eLife. 2013 Oct 29;2:e01098. doi: 10.7554/eLife.01098 (PMC3810783; doi:10.7554/eLife.01098)
Supplement: Supplementary file 1. — (A) The table lists the 141 genes for which expression was most strongly elevated in Ghrh-KO mice as compared to littermate controls (FDR < 0.05 and FC > 1.50). The final column lists FDR-adjusted p values obtained by adjusting raw p values using the Benjamini-Hochberg method. (B) The table lists the 164 genes for which expression was most strongly decreased in Ghrh-KO mice as compared to littermate controls (FDR < 0.05 and FC < 0.67). The final column lists FDR-adjusted p values obtained by adjusting raw p values using the Benjamini-Hochberg method. (C) Primers used for qPCR analysis: phase I genes. Some of these sequences were previously published (Sun et al., 2005; Sun et al., 2011; Steinbaugh et al., 2012). [file elife01098s001.xlsx]

## Sheet: A
Supplementary file 1A. The table lists the 141 genes for which expression was most strongly elevated in Ghrh-KO mice as compared to littermate controls (FDR < 0.05 and FC > 1.50).
The final column lists FDR-adjusted p-values obtained by adjusting raw p-values using the Benjamini-Hochberg method.
Gene Symbol	Affymetrix ID	Fold Change	P-value	FDR
Sult2a2	1419528_at	861.67	5.53e-12	1.39e-07
Sult1e1	1420447_at	188.05	1.54e-10	1.5e-06
Spink3	1415938_at	38.8	5.68e-07	0.000681
Cyp2b13	1449479_at	26.14	0.000588	0.0434
Igfbp1	1418918_at	23.49	3.54e-05	0.00891
Hao2	1418654_at	14.94	0.000172	0.0234
Cyp39a1	1418780_at	14.55	1.44e-05	0.00558
Rgs16	1426037_a_at	13.98	5.56e-07	0.000681
Slc22a27	1419751_x_at	9.7	5.08e-05	0.0119
Cyp17a1	1417017_at	9.09	5.5e-06	0.00307
Serpina7	1438617_at	8.93	4.62e-08	0.000129
Cxcr7	1417625_s_at	8.43	9.34e-05	0.0168
Sox4	1433575_at	8.37	6.41e-05	0.0136
1810053B23Rik	1431742_at	8.28	2.4e-05	0.00728
Col4a5	1425476_at	7.77	0.000107	0.0178
Hamp2	1436643_x_at	7.52	0.000246	0.0284
Lrtm2	1433744_at	7.5	6.76e-05	0.014
Fam126a	1450724_at	7.32	2.78e-06	0.00194
Rcan2	1421425_a_at	6.5	0.000312	0.0306
Tpm2	1449577_x_at	6.01	0.000359	0.0326
Vcam1	1448162_at	5.99	0.0004	0.0344
Atp6v0d2	1434798_at	5.99	1.99e-06	0.00162
Krt20	1426284_at	5.87	0.000249	0.0285
Tob2	1448666_s_at	5.86	0.000166	0.0232
Crym	1416776_at	5.78	0.000288	0.0296
Mogat1	1419504_at	5.73	0.000227	0.0273
Parp16	1426950_at	5.66	0.000359	0.0326
Gbp2	1418240_at	5.59	0.000706	0.0484
Mtpn	1437457_a_at	5.58	5.15e-06	0.00301
Ctse	1418989_at	5.38	0.000669	0.0465
Il1rn	1451798_at	4.99	2.04e-05	0.00674
Rnf170	1437207_at	4.93	2.61e-05	0.00771
Usp2	1417168_a_at	4.76	0.000751	0.0496
5330417C22Rik	1427063_at	4.57	2.38e-05	0.00728
Vldlr	1438258_at	4.38	1.87e-06	0.00157
Cap2	1423222_at	4.32	3.17e-05	0.00859
Pls1	1460406_at	4.22	3.25e-05	0.00859
Ccnd1	1448698_at	3.99	0.000101	0.0176
Abcd2	1456812_at	3.98	0.000264	0.0285
Lpl	1415904_at	3.98	0.000752	0.0496
BC089597	1451681_at	3.93	9.33e-05	0.0168
Clec7a	1420699_at	3.74	0.000409	0.0345
Mtmr11	1460550_at	3.71	6.24e-05	0.0134
Nt5e	1428547_at	3.68	2.37e-06	0.00177
Nupl1	1437843_s_at	3.62	0.000271	0.0288
Mycl1	1434777_at	3.61	0.000593	0.0435
Herpud2	1439424_x_at	3.49	0.000118	0.019
Mkrn1	1434853_x_at	3.36	6.04e-05	0.0132
Esrrg	1455267_at	3.33	1.08e-05	0.00444
2210013O21Rik	1430538_at	3.25	0.000185	0.024
Cdkn2c	1416868_at	3.19	3.03e-05	0.00855
A930033H14Rik	1459145_at	3.14	8.1e-06	0.00384
Bhlhb9	1428512_at	3	0.000405	0.0345
2010003K11Rik	1424626_at	2.99	6.64e-05	0.0139
8430408G22Rik	1433836_a_at	2.95	0.000389	0.0338
LOC74457	1431940_at	2.93	0.000205	0.0257
Kbtbd11	1435465_at	2.89	1.75e-05	0.00628
Adora1	1435495_at	2.89	0.000409	0.0345
Txn2	1455640_a_at	2.87	4.25e-05	0.0104
Naip2	1460273_a_at	2.83	1.01e-05	0.00438
Abcb1b	1418872_at	2.83	8.53e-05	0.0161
Per3	1421087_at	2.75	0.00035	0.0322
Coro1a	1455269_a_at	2.74	0.000207	0.0258
Cd83	1416111_at	2.72	0.000105	0.0177
Cyp2c38	1452501_at	2.63	0.000664	0.0465
Ppargc1a	1434100_x_at	2.62	0.000761	0.0497
Pam	1418908_at	2.57	0.000277	0.029
Dclre1a	1417904_at	2.56	0.000404	0.0345
Cyp2c39	1421363_at	2.54	8.02e-05	0.0154
Rnf145	1452769_at	2.52	1.09e-05	0.00444
Mcl1	1437527_x_at	2.5	0.00038	0.0335
Sybu	1438667_at	2.46	0.000164	0.023
Robo1	1427231_at	2.45	0.000591	0.0434
Gramd1b	1435229_at	2.45	0.000176	0.0236
Gstt3	1423891_at	2.44	6.83e-05	0.014
Pde4d	1435280_at	2.44	5.42e-05	0.0124
2900046L07Rik	1432944_at	2.41	0.000115	0.0187
Nqo1	1423627_at	2.33	5.95e-05	0.0131
Bex1	1448595_a_at	2.31	4.99e-05	0.0118
Tox	1425484_at	2.26	0.000602	0.044
Lyve1	1429379_at	2.26	0.000662	0.0465
Sh2d4a	1453377_at	2.23	0.000226	0.0273
Angpt1	1439066_at	2.23	0.00034	0.0319
Lmo7	1455056_at	2.22	0.000157	0.0228
Arrdc4	1426818_at	2.21	0.000184	0.024
Blm	1448953_at	2.21	1.93e-05	0.00657
Serpinb8	1422776_at	2.15	0.000101	0.0176
Ddx1	1440816_x_at	2.13	0.000395	0.0341
S100a4	1424542_at	2.12	7.84e-05	0.0153
Serpinh1	1456733_x_at	2.1	3.06e-05	0.00855
A930004D18Rik	1439514_at	2.08	0.000296	0.0298
Timp1	1460227_at	2.06	0.000378	0.0335
Rtn4	1452649_at	2.05	0.000562	0.0425
Ank3	1451628_a_at	2.04	0.000773	0.0498
Itgax	1419128_at	2.03	0.000258	0.0285
Col8a1	1455627_at	2.02	0.000572	0.0428
Card10	1449491_at	2.01	0.00017	0.0234
BC021614	1424953_at	1.99	0.000535	0.0414
Mafb	1451716_at	1.99	0.000157	0.0228
Ropn1l	1457627_x_at	1.96	0.000631	0.0452
Etl4	1426880_at	1.95	0.000573	0.0428
Dmd	1448665_at	1.95	0.000446	0.0365
Rab34	1416590_a_at	1.93	0.000584	0.0433
Odz3	1449315_at	1.93	9.76e-05	0.0174
Cenpq	1423620_at	1.9	4.56e-05	0.011
Tuba8	1446771_at	1.9	0.000201	0.0256
Trim24	1427258_at	1.9	0.000428	0.0355
Morf4l2	1439413_x_at	1.88	0.000146	0.0222
Ddah1	1454995_at	1.88	0.000163	0.023
Tcea3	1424531_a_at	1.86	8.65e-05	0.0162
Cables1	1441938_x_at	1.86	0.000279	0.0291
Slc7a2	1426008_a_at	1.85	0.000694	0.0477
Pbx1	1428647_at	1.85	0.000131	0.0204
Senp8	1454084_a_at	1.84	0.000516	0.0403
Fam188b	1455467_at	1.84	0.000482	0.0385
Flot2	1438164_x_at	1.83	0.000648	0.0459
Fn3krp	1443050_at	1.83	0.000197	0.0252
Ldlrad3	1438666_at	1.81	0.000107	0.0178
Gpx3	1449106_at	1.79	0.000429	0.0355
Slc2a1	1426599_a_at	1.79	0.000451	0.0367
Tef	1424175_at	1.78	0.000673	0.0466
Tcn2	1447800_x_at	1.78	0.000313	0.0306
Ntn4	1439794_at	1.77	0.000508	0.0399
Rai2	1452358_at	1.77	0.000526	0.0409
Tstd1	1456169_at	1.76	0.000491	0.0388
Crat	1417008_at	1.76	0.000369	0.0328
Prpf19	1456531_x_at	1.75	0.000668	0.0465
Gpr146	1459864_at	1.74	0.000531	0.0412
Cpd	1434547_at	1.73	0.000326	0.0316
Clcf1	1437270_a_at	1.73	0.000231	0.0274
Il15	1418219_at	1.72	0.000289	0.0296
Stambpl1	1418546_a_at	1.71	0.000725	0.0491
Urod	1443849_x_at	1.7	0.000257	0.0285
Hspa4l	1449010_at	1.7	0.000539	0.0416
Kalrn	1457899_at	1.69	0.00074	0.0496
2700097O09Rik	1428810_at	1.68	0.00027	0.0287
Myadm	1439389_s_at	1.67	0.00033	0.0317
Fam92a	1451570_a_at	1.64	0.000349	0.0322
Ncl	1415772_at	1.6	0.000514	0.0403
Serpina6	1448506_at	1.59	0.000428	0.0355
Zcchc11	1439631_at	1.58	0.000587	0.0434

## Sheet: B
Supplementary file 1B. The table lists the 164 genes for which expression was most strongly decreased in Ghrh-KO mice as compared to littermate controls (FDR < 0.05 and FC < 0.67).
The final column lists FDR-adjusted p-values obtained by adjusting raw p-values using the Benjamini-Hochberg method.
Gene Symbol	Affymetrix ID	Fold Change	P-value	FDR
Hsd3b5	1420531_at	0.01	1.79e-10	1.5e-06
Slco1a1	1420379_at	0.01	3.33e-09	1.39e-05
Igf1	1419519_at	0.02	6.8e-10	4.27e-06
Lcn13	1428022_at	0.04	4.7e-07	0.000661
Elovl3	1420722_at	0.04	5.15e-07	0.000681
Dct	1418028_at	0.05	3.3e-07	0.00054
Sult5a1	1449816_at	0.05	1.11e-07	0.000232
Susd4	1424221_at	0.05	6.85e-06	0.00352
Serpina3k	1423867_at	0.06	4.9e-06	0.003
Keg1	1416833_at	0.06	1.05e-05	0.00438
Igfals	1422826_at	0.06	8.07e-06	0.00384
Scara5	1451204_at	0.07	0.00017	0.0234
Cyp7b1	1421075_s_at	0.07	9.16e-07	0.00096
C6	1449308_at	0.07	5.74e-06	0.00309
Meg3	1452183_a_at	0.08	1.05e-05	0.00438
Dpy19l3	1455468_at	0.1	1.4e-07	0.00027
Egfr	1460420_a_at	0.11	7.76e-05	0.0152
Ghr	1451501_a_at	0.11	7.38e-08	0.000169
Lrrc16a	1451804_a_at	0.11	1.74e-06	0.00152
Rian	1452899_at	0.12	0.000386	0.0336
Ppp1r14a	1418086_at	0.14	3.85e-06	0.00248
Capn8	1425916_at	0.16	5.25e-05	0.0121
Serpine2	1416666_at	0.17	1.75e-06	0.00152
Zfp9	1456483_at	0.17	1.17e-06	0.00118
Serpina11	1435887_at	0.19	0.000504	0.0397
C8b	1427472_a_at	0.19	0.000148	0.0224
Crygn	1425286_at	0.19	4.73e-07	0.000661
Ccbl1	1452678_a_at	0.19	1.55e-05	0.0058
Cyp2u1	1453500_at	0.2	3.42e-05	0.00878
Slc30a10	1438751_at	0.2	6.68e-07	0.000752
Mup10	1430893_at	0.2	3.44e-07	0.00054
Cadm4	1426263_at	0.21	0.000194	0.025
C8a	1428012_at	0.21	0.000139	0.0214
Lifr	1425107_a_at	0.21	2.16e-06	0.0017
Gna14	1447791_s_at	0.21	5.2e-05	0.0121
Sdr9c7	1430785_at	0.22	2.3e-05	0.00716
Cyp4f14	1419559_at	0.23	3.35e-07	0.00054
F11	1451788_at	0.23	0.000238	0.0278
Neb	1435355_at	0.23	0.000339	0.0319
Cela1	1423693_at	0.24	3.93e-05	0.00969
Hsd3b2	1425127_at	0.24	2.86e-05	0.00827
Zap70	1422701_at	0.25	0.000641	0.0455
Rps4y2	1452730_at	0.26	0.000337	0.0319
Srd5a1	1454649_at	0.27	1.43e-06	0.00138
Adck5	1436753_at	0.27	9.2e-06	0.00408
Onecut1	1421447_at	0.28	0.000543	0.0416
Irf6	1418301_at	0.28	9.08e-06	0.00408
Dach2	1449823_at	0.28	1.24e-05	0.00493
Creld2	1452754_at	0.29	7.53e-05	0.015
Avpr1a	1418604_at	0.29	0.000318	0.031
Ptbp1	1458284_at	0.3	9.26e-06	0.00408
Enho	1428739_at	0.31	0.000265	0.0285
Pdilt	1454033_at	0.31	0.000133	0.0206
Bmyc	1428669_at	0.31	5.43e-06	0.00307
Ppp1r3c	1433691_at	0.31	0.000291	0.0296
Celsr1	1418925_at	0.32	0.000256	0.0285
Ero1lb	1434714_at	0.32	2.6e-06	0.00187
Paqr9	1455025_at	0.33	0.00026	0.0285
Fam65b	1460555_at	0.34	7.17e-06	0.00361
Mcm10	1433408_a_at	0.34	0.000231	0.0274
Acsm2	1456190_a_at	0.34	0.000291	0.0296
Tmem19	1448275_at	0.35	6.16e-06	0.00323
Prlr	1437397_at	0.35	0.000413	0.0348
Mup3	1427631_x_at	0.35	0.000232	0.0274
Pdia6	1430983_at	0.35	6.86e-05	0.014
Sema3e	1419717_at	0.35	0.00034	0.0319
Ncam2	1425301_at	0.35	3.36e-05	0.00872
D16Ertd472e	1429897_a_at	0.36	8.96e-05	0.0163
Cks1b	1416698_a_at	0.36	2.39e-06	0.00177
Cyp2g1	1449565_at	0.36	7.5e-05	0.015
5830473C10Rik	1442510_at	0.37	0.000148	0.0224
BC029214	1442351_a_at	0.38	0.000487	0.0387
2810007J24Rik	1428981_at	0.38	0.0003	0.03
Syvn1	1443609_s_at	0.38	3.33e-05	0.00872
D0H4S114	1450839_at	0.38	0.000627	0.0451
Atp8b4	1439814_at	0.38	0.000333	0.0319
Arfgap3	1426534_a_at	0.39	5.77e-06	0.00309
Dmrta1	1441579_at	0.39	0.000367	0.0327
9030419F21Rik	1433101_at	0.39	7.67e-05	0.0152
Alas2	1451675_a_at	0.39	0.000156	0.0228
Wipi1	1424917_a_at	0.4	0.000182	0.024
Lama3	1427512_a_at	0.4	6.41e-05	0.0136
Spsb4	1451419_at	0.41	0.000167	0.0232
Arhgap44	1455144_s_at	0.41	0.000361	0.0326
Cyp2c54	1455457_at	0.42	0.000159	0.023
Tm9sf2	1456742_x_at	0.42	0.000101	0.0176
Acsl1	1422526_at	0.42	0.000103	0.0176
Hsd17b2	1418352_at	0.42	3.21e-05	0.00859
Tnfaip8l1	1449125_at	0.42	0.00015	0.0224
Fmn2	1450064_at	0.42	8.47e-06	0.00395
Nhsl1	1426934_at	0.43	0.000151	0.0225
Hsf2bp	1428640_at	0.43	0.000183	0.024
Adh6-ps1	1431817_at	0.43	0.000163	0.023
Zfpm1	1451046_at	0.43	0.000252	0.0285
9030622O22Rik	1431566_at	0.44	0.000562	0.0425
Grm8	1421530_a_at	0.44	0.000178	0.0236
Tspan33	1455618_x_at	0.44	0.00012	0.0193
Tars	1460323_at	0.45	8.01e-05	0.0154
Alg2	1421059_a_at	0.45	0.000103	0.0176
Cald1	1433147_at	0.45	0.000763	0.0497
4933411B09Rik	1430863_at	0.45	3.11e-05	0.00859
Nme6	1448574_at	0.45	2.26e-05	0.00716
Cmah	1436039_at	0.46	0.000113	0.0185
Sec61a1	1455987_at	0.46	5.63e-05	0.0127
BC024137	1427513_at	0.46	0.00013	0.0204
Ercc8	1432249_a_at	0.47	4.89e-05	0.0117
Bdnf	1422168_a_at	0.47	0.00032	0.031
Mup4	1420793_at	0.48	3.49e-05	0.00887
Nudt7	1431302_a_at	0.49	0.000108	0.0178
Cog8	1426821_at	0.49	0.000552	0.0419
Npr2	1427191_at	0.49	7.03e-05	0.0143
Fzd7	1450044_at	0.49	2.25e-05	0.00716
Sel1l3	1452227_at	0.49	0.000102	0.0176
Tmem184c	1426628_at	0.49	0.000264	0.0285
Amd1	1416835_s_at	0.5	0.000239	0.0279
C730029A08Rik	1436168_at	0.5	0.000302	0.0301
Cryl1	1430681_at	0.5	0.000745	0.0496
Zfp707	1441842_s_at	0.5	0.000157	0.0228
Ttc39c	1426223_at	0.5	0.000178	0.0236
4732471D19Rik	1436235_x_at	0.51	0.00066	0.0465
Ostc	1429898_at	0.51	8.91e-05	0.0163
Syt1	1433884_at	0.51	0.000311	0.0306
Tmem39a	1423316_at	0.51	0.000127	0.0201
Ugt2b1	1424934_at	0.51	0.000276	0.029
Ctnnbl1	1448582_at	0.51	0.000615	0.0445
Ddx50	1453852_at	0.52	0.000761	0.0497
Gmppb	1439030_at	0.52	0.000381	0.0335
Glyctk	1424994_at	0.52	0.000361	0.0326
Slco2a1	1444242_at	0.53	8.94e-05	0.0163
Cadps2	1451499_at	0.53	0.000222	0.0271
Cflar	1453482_at	0.54	0.000614	0.0445
Adh4	1422070_at	0.54	0.000209	0.0259
Myef2	1425350_a_at	0.54	0.000573	0.0428
Slc10a1	1424898_at	0.54	0.000344	0.0319
Rangap1	1423749_s_at	0.54	0.000101	0.0176
Col5a3	1419703_at	0.55	0.000668	0.0465
Slc17a2	1425033_at	0.56	0.000249	0.0285
Sri	1453457_at	0.56	0.000203	0.0256
Arfgap1	1427245_at	0.56	0.000387	0.0336
Lrrc14	1424419_at	0.57	0.00026	0.0285
Ptgds	1423859_a_at	0.57	0.00034	0.0319
Ngdn	1428226_at	0.57	0.000178	0.0236
Camkk2	1424474_a_at	0.57	0.000763	0.0497
Eps8l2	1417843_s_at	0.57	0.000551	0.0419
Cwf19l1	1434065_at	0.58	0.000217	0.0266
Vps37c	1426227_s_at	0.58	0.000342	0.0319
Rela	1419536_a_at	0.6	0.000616	0.0445
Wdr91	1437819_s_at	0.6	0.000476	0.0381
Dpp7	1436479_a_at	0.6	0.000235	0.0277
Nav2	1435981_at	0.6	0.00071	0.0484
Tut1	1451106_at	0.6	0.000296	0.0298
1110057K04Rik	1440295_at	0.61	0.000581	0.0433
Ppan	1423703_at	0.61	0.00077	0.0497
Arih2	1449119_at	0.61	0.000254	0.0285
Plcg1	1435149_at	0.62	0.000628	0.0451
Atp2a2	1452363_a_at	0.62	0.00043	0.0355
Aatk	1416936_at	0.62	0.00072	0.049
Trim27	1438376_s_at	0.63	0.000765	0.0497
Atf4	1448135_at	0.63	0.00061	0.0444
Epb4.1l4b	1418294_at	0.63	0.000769	0.0497
Gstp1	1449575_a_at	0.63	0.000284	0.0294
Ahctf1	1451459_at	0.63	0.000548	0.0419
Bet1	1416866_at	0.64	0.000638	0.0454
Piga	1427305_at	0.65	0.000762	0.0497

## Sheet: C
Supplementary file 1C. Primers used for qPCR analysis: phase I genes.
Gene	Name	Forward	Reverse
Actin	Actin, beta (housekeeping)	CTGCTCTGGCTCCTAGCACC	CGCTCAGGAGGAGCAATGA
IGFBP1	IGF-binding protein -1	CCGCCACGAGCACCTTGTTCA	TGTTGGGCTGCAGCTAATCTCT
IGFBP2	IGF-binding protein -2	GGCGCGGGTACCTGTGAAAA	TCTCCTGCTGCTCGTTGTAG
IGFBP4	IGF-binding protein -4	CCATCCAGGAAAGCCTGCAG	TGGAAGTTGCCGTTGCGGTCACAG
IGFBP6	IGF-binding protein -6	CCCCGAGAGAACGAAG	CACAGTTTGGCACATAGAG
Cyp2b10	Cytochrome P450, family 2, subfamily b, polypeptide 10	CTGCCCTTCTCAACAGGACAA	GCGCTTTCCCACAGACTTTT
Cyp2b13	Cytochrome P450, family 2, subfamily b, polypeptide 13	GCCCCACTTTTGTTGAGAATG	GCAGCTCTCTCAGAGGCACA
Cyp2b9	Cytochrome P450, family 2, subfamily b, polypeptide 9	TCCACAACTCATGCTGAGTCACT	ACACTTGGACTGTTGGGAGGA
Cyp3a11	Cytochrome P450, family 3, subfamily a, polypeptide 11	GACAAACAAGCAGGGATGGAC	CCAAGCTGATTGCTAGGAGCA
Cyp4a10	Cytochrome P450, family 4, subfamily a, polypeptide 10	TGCATCAAGGAGGCCCTAAG	TCTGACAATGCCTGGGACAG
Cyp4a14	Cytochrome P450, family 4, subfamily a, polypeptide 14	AGCCAGAGCAGTTTTGGCAA	TAGGGACCAGATGGCAACATG
Fmo3	Flavin containing monooxygenase 3	AACGCCATCCTAACACAGTGG	ACGCGTCTTCATAGGCTTCAG
Fmo4	Flavin containing monooxygenase 4	CTGATCAGCCTTAATGGGTCG	TCGTGCTTGGAACTCTGTGC
Hao3	Hydroxyacid oxidase 3	ACAAGCTTTCAACATAGTGTGTGATG	TATGAATGGGACCCAAGAAGAAC
Mt1	Metallothionein 1	CCTTCTCCTCACTTACTCCGTAGCT	TCCATTCCGAGATCTGGTGAA
Mt2	Metallothionein 2	ATGCAAATGTACTTCCTGCAAGA	CTGGGAGCACTTCGCACAG
Por	Cytochrome p450 reductase	ACCCCTCGCTCCCTGTAATC	GTGGAGGTCGGCAGAAGGA
Some of these sequences were previously published (Steinbaugh et al., 2012; Sun et al., 2005; Sun et al., 2011).
